# Supplementary material for: Polygenic Score for Conscientiousness Is a Protective Factor for Reversion from Mild Cognitive Impairment to Normal Cognition
Source: Adv Sci (Weinh). 2024 Jun 5;11(29):2309889. doi: 10.1002/advs.202309889 (PMC11304237; doi:10.1002/advs.202309889)
Supplement: Supplementary file 2 — Supporting Table 3 [file ADVS-11-2309889-s002.xlsx]

## Sheet: GS
Table S3. Results of GO enrichment analysis using FUMA
Category	GO terms	Number of genes	N_overlap	P value	FDR q value
Biological Process	biological adhesion	1404	34	1.29e-09	7.75e-06
Biological Process	flavonoid glucuronidation	9	5	2.57e-09	7.75e-06
Biological Process	synaptic signaling	712	23	4.11e-09	7.75e-06
Biological Process	regulation of membrane potential	430	18	4.22e-09	7.75e-06
Biological Process	ion transmembrane transport	1125	29	6e-09	8.82e-06
Biological Process	ion transport	1663	36	7.65e-09	9.37e-06
Biological Process	xenobiotic glucuronidation	11	5	9.32e-09	9.79e-06
Biological Process	cation transport	1145	28	3.4e-08	3.12e-05
Biological Process	flavone metabolic process	6	4	4.28e-08	3.49e-05
Biological Process	flavonoid metabolic process	15	5	5.92e-08	4.21e-05
Biological Process	synapse organization	404	16	6.69e-08	4.21e-05
Biological Process	cellular component morphogenesis	1111	27	6.88e-08	4.21e-05
Biological Process	regulation of transport	1827	36	8.14e-08	4.55e-05
Biological Process	regulation of ion transmembrane transport	467	17	8.67e-08	4.55e-05
Biological Process	regulation of transporter activity	270	13	1.27e-07	6.23e-05
Biological Process	regulation of ion transport	677	20	1.85e-07	8.31e-05
Biological Process	metal ion transport	880	23	1.92e-07	8.31e-05
Biological Process	uronic acid metabolic process	19	5	2.24e-07	8.97e-05
Biological Process	transmembrane transport	1574	32	2.32e-07	8.97e-05
Biological Process	synaptic transmission, glutamatergic	92	8	4.26e-07	0.000156704
Molecular Function	transferase activity transferring phosphorus containing groups	908	25	2.02e-08	3.23e-05
Molecular Function	glutamate receptor activity	27	6	3.93e-08	3.23e-05
Molecular Function	glucuronosyltransferase activity	32	6	1.17e-07	5.53e-05
Molecular Function	adenyl nucleotide binding	1536	32	1.35e-07	5.53e-05
Molecular Function	drug binding	1718	34	1.76e-07	5.78e-05
Molecular Function	kinase activity	758	21	2.6e-07	7.13e-05
Molecular Function	metal ion transmembrane transporter activity	438	15	1.08e-06	0.000254567
Molecular Function	transferase activity transferring glycosyl groups	279	12	1.28e-06	0.000262575
Molecular Function	ribonucleotide binding	1885	34	1.44e-06	0.000262575
Molecular Function	kinase binding	722	19	2.09e-06	0.000343663
Molecular Function	transferase activity transferring hexosyl groups	213	10	4.59e-06	0.00068646
Molecular Function	cation transmembrane transporter activity	637	17	6.05e-06	0.000829896
Molecular Function	gated channel activity	339	12	9.39e-06	0.00118809
Molecular Function	ionotropic glutamate receptor activity	19	4	1.02e-05	0.00120353
Molecular Function	udp glycosyltransferase activity	149	8	1.59e-05	0.00174318
Molecular Function	organic acid binding	205	9	2.35e-05	0.0024152
Molecular Function	cation channel activity	317	11	2.66e-05	0.00247534
Molecular Function	ion transmembrane transporter activity	870	19	2.86e-05	0.00247534
Molecular Function	cytoskeletal protein binding	948	20	2.86e-05	0.00247534
Molecular Function	guanylate kinase activity	9	3	3.22e-05	0.00264605
Cellular Component	synapse	1169	39	3.47e-15	3.47e-12
Cellular Component	neuron part	1709	41	2.74e-11	1.37e-08
Cellular Component	synaptic membrane	428	20	8.27e-11	2.68e-08
Cellular Component	cell junction	1275	34	1.07e-10	2.68e-08
Cellular Component	synapse part	932	28	3.94e-10	7.88e-08
Cellular Component	neuron projection	1301	33	7.33e-10	1.22e-07
Cellular Component	endoplasmic reticulum	1884	38	1.84e-08	2.51e-06
Cellular Component	postsynaptic membrane	321	15	2.01e-08	2.51e-06
Cellular Component	plasma membrane region	1185	28	6.93e-08	7.71e-06
Cellular Component	plasma membrane protein complex	570	18	2.95e-07	2.95e-05
Cellular Component	glutamatergic synapse	350	14	3.99e-07	3.63e-05
Cellular Component	membrane protein complex	1153	26	5.09e-07	4.24e-05
Cellular Component	axon	600	18	6.18e-07	4.76e-05
Cellular Component	postsynapse	610	18	7.83e-07	5.6e-05
Cellular Component	presynaptic membrane	161	9	3.36e-06	0.000224478
Cellular Component	presynapse	484	15	3.67e-06	0.000229848
Cellular Component	endoplasmic reticulum part	1344	26	8.19e-06	0.000482076
Cellular Component	intrinsic component of plasma membrane	1697	30	9.3e-06	0.000517085
Cellular Component	cell cell adherens junction	110	7	1.82e-05	0.000957348
Cellular Component	postsynaptic density membrane	75	6	1.99e-05	0.000996093
Abbreviations: N_overlap: Number of overlapped genes
